# Supplementary material for: Mechanism of SARS-CoV-2 Nucleocapsid Protein Phosphorylation-Induced Functional Switch
Source: Viruses. 2026 Jan 13;18(1):105. doi: 10.3390/v18010105 (PMC12846656; doi:10.3390/v18010105)
Supplement: Supplementary file 1 [file viruses-18-00105-s001.zip]

Archive with 1 entries (1 files):
- viruses-4017541-supplementary.pdf
